# Supplementary material for: Suboptimal dengue genome leverages non-canonical translation mechanisms
Source: iScience. 2025 Apr 15;28(5):112428. doi: 10.1016/j.isci.2025.112428 (PMC12245444; doi:10.1016/j.isci.2025.112428)
Supplement: Table S3. Identification and analysis of ORFs in DENV-2 from clinical samples, related to Figure 3 and corresponding evidence from independent Riboseq datasets [file mmc2.xlsx]

## Sheet: 3A
Supplementary Table S3A: ORFs predicted bv ORFfinder and their read densities derived from DENV2 concensus sequences derived from clinical samples, related to Figure 2b
ORFs	Strand	Frame	Start	Stop	Length (nt)	Length (aa)	Read density	GC%	annotation
ORF1	+	1	97	10272	10176	3391	222.785	45.76	NA
ORF10	+	2	8432	8533	102	33	232.784	45.1	RNA-dependent RNA polymerase NS5
ORF11	+	2	8813	8932	120	39	174.153	44.17	RNA-dependent RNA polymerase NS5
ORF12	+	2	9614	9718	105	34	454.104	42.86	RNA-dependent RNA polymerase NS5
ORF13	+	3	657	761	105	34	856.74	50.48	membrane glycoprotein precursor prM
ORF14	+	3	1236	1424	189	62	130.627	44.44	envelope protein E
ORF15	+	3	1569	1658	90	29	89.8613	46.67	envelope protein E
ORF16	+	3	2463	2573	111	36	863.324	45.05	nonstructural protein NS1
ORF17	+	3	3405	3494	90	29	38.3917	43.33	NA
ORF18	+	3	3969	4082	114	37	19.4479	49.12	nonstructural protein NS2A
ORF19	+	3	4311	4397	87	28	76.5494	41.38	nonstructural protein NS2B
ORF2	+	2	668	823	156	51	1017.02	50	membrane glycoprotein precursor prM
ORF20	+	3	4491	4592	102	33	76.8135	52.94	NA
ORF21	+	3	4725	4871	147	48	40.9464	48.3	nonstructural protein NS3
ORF22	+	3	6660	6770	111	36	39.335	39.64	NA
ORF23	+	3	7068	7286	219	72	448.055	48.4	nonstructural protein NS4B
ORF24	+	3	7758	7901	144	47	75.3603	50	RNA-dependent RNA polymerase NS5
ORF25	+	3	8916	9029	114	37	366.252	46.49	RNA-dependent RNA polymerase NS5
ORF26	+	3	10035	10181	147	48	375.445	44.9	RNA-dependent RNA polymerase NS5
ORF27	-	1	9902	10117	216	71	511.349	48.15	RNA-dependent RNA polymerase NS5
ORF28	-	1	8807	8917	111	36	173.458	45.05	RNA-dependent RNA polymerase NS5
ORF29	-	1	8297	8524	228	75	120.778	42.11	RNA-dependent RNA polymerase NS5
ORF3	+	2	1469	1579	111	36	24.486	50.45	envelope protein E
ORF30	-	1	8138	8260	123	40	37.8561	43.9	RNA-dependent RNA polymerase NS5
ORF31	-	1	7541	7627	87	28	139.057	47.13	NA
ORF32	-	1	6968	7075	108	35	251.396	44.44	nonstructural protein NS4B
ORF33	-	1	6038	6118	81	26	96.5157	50.62	nonstructural protein NS3
ORF34	-	1	4736	4819	84	27	45.0809	47.62	nonstructural protein NS3
ORF35	-	1	3929	4027	99	32	39.5961	48.48	nonstructural protein NS2A
ORF36	-	1	1514	1645	132	43	39.5669	50	envelope protein E
ORF37	-	1	902	1150	249	82	488.974	43.78	NA
ORF38	-	1	653	775	123	40	891.775	48.78	membrane glycoprotein precursor prM
ORF39	-	2	10411	10623	213	70	734.993	51.17	subgenomic flavivirus RNA (sfRNA1)
ORF4	+	2	3041	3133	93	30	109.423	44.09	nonstructural protein NS1
ORF40	-	2	8794	8895	102	33	183.975	45.1	RNA-dependent RNA polymerase NS5
ORF41	-	2	5422	5565	144	47	33.3128	50.69	nonstructural protein NS3
ORF42	-	2	5176	5274	99	32	15.3687	49.49	nonstructural protein NS3
ORF43	-	2	4546	4674	129	42	49.3823	49.61	nonstructural protein NS3
ORF44	-	2	3382	3483	102	33	60.3724	45.1	NA
ORF45	-	2	2677	2808	132	43	61.0874	47.73	nonstructural protein NS1
ORF46	-	2	1828	1974	147	48	208.885	36.73	envelope protein E
ORF47	-	2	982	1092	111	36	596.063	42.34	envelope protein E
ORF48	-	2	775	882	108	35	1052.37	49.07	membrane glycoprotein precursor prM
ORF49	-	2	319	444	126	41	83.4176	42.06	NA
ORF5	+	2	4538	4630	93	30	31.0268	50.54	nonstructural protein NS3
ORF50	-	3	10590	10670	81	26	96.3081	48.15	subgenomic flavivirus RNA (sfRNA1)
ORF51	-	3	10386	10484	99	32	1065.21	48.48	subgenomic flavivirus RNA (sfRNA1)
ORF52	-	3	10023	10157	135	44	441.827	46.67	RNA-dependent RNA polymerase NS5
ORF53	-	3	9840	9995	156	51	312.647	50.64	RNA-dependent RNA polymerase NS5
ORF54	-	3	9387	9722	336	111	176.785	45.54	RNA-dependent RNA polymerase NS5
ORF55	-	3	9117	9344	228	75	85.3086	43.86	RNA-dependent RNA polymerase NS5
ORF56	-	3	8493	8999	507	168	304.998	45.96	RNA-dependent RNA polymerase NS5
ORF57	-	3	7836	8396	561	186	29.4385	43.67	RNA-dependent RNA polymerase NS5
ORF58	-	3	7362	7496	135	44	157.354	44.44	nonstructural protein NS4B
ORF59	-	3	6780	7091	312	103	129.356	44.87	NA
ORF6	+	2	5522	5617	96	31	150.482	42.71	nonstructural protein NS3
ORF60	-	3	6501	6734	234	77	38.3773	45.3	nonstructural protein NS4A
ORF61	-	3	6321	6425	105	34	3.1754	46.67	NA
ORF62	-	3	5352	6077	726	241	216.024	46.01	nonstructural protein NS3
ORF63	-	3	4968	5156	189	62	107.907	45.5	nonstructural protein NS3
ORF64	-	3	4254	4421	168	55	83.7297	43.45	nonstructural protein NS2B
ORF65	-	3	3906	4214	309	102	70.3384	44.98	NA
ORF66	-	3	3813	3896	84	27	36.4923	45.24	nonstructural protein NS2A
ORF67	-	3	3696	3794	99	32	318.537	46.46	nonstructural protein NS2A
ORF68	-	3	3201	3686	486	161	51.236	47.12	NA
ORF69	-	3	2892	2984	93	30	61.6737	40.86	nonstructural protein NS1
ORF7	+	2	5921	6007	87	28	235.783	41.38	nonstructural protein NS3
ORF70	-	3	1467	2036	570	189	233.47	44.21	envelope protein E
ORF71	-	3	1365	1445	81	26	93.3487	45.68	envelope protein E
ORF72	-	3	666	1352	687	228	550.97	45.56	NA
ORF73	-	3	75	554	480	159	325.986	44.17	NA
ORF8	+	2	6215	6295	81	26	24.5253	34.57	nonstructural protein NS3
ORF9	+	2	7898	8011	114	37	28.8372	44.74	RNA-dependent RNA polymerase NS5

## Sheet: 3B
Supplementary Table S3B: ORFs filtered based on length and and read density from clinical RNAseq data for DENV2, related to Figure 2b
ORFs	Strand	Frame	Start	Stop	Length (nt )	Length (aa)	Read density	GC%	Annotation
ORF1	+	1	97	10272	10176	3391	222.785	45.76	NA
ORF2	+	2	668	823	156	51	1017.02	50	membrane glycoprotein precursor prM
ORF4	+	2	3041	3133	93	30	109.423	44.09	nonstructural protein NS1
ORF6	+	2	5522	5617	96	31	150.482	42.71	nonstructural protein NS3
ORF7	+	2	5921	6007	87	28	235.783	41.38	nonstructural protein NS3
ORF10	+	2	8432	8533	102	33	232.784	45.1	RNA-dependent RNA polymerase NS5
ORF11	+	2	8813	8932	120	39	174.153	44.17	RNA-dependent RNA polymerase NS5
ORF12	+	2	9614	9718	105	34	454.104	42.86	RNA-dependent RNA polymerase NS5
ORF13	+	3	657	761	105	34	856.74	50.48	membrane glycoprotein precursor prM
ORF14	+	3	1236	1424	189	62	130.627	44.44	envelope protein E
ORF16	+	3	2463	2573	111	36	863.324	45.05	nonstructural protein NS1
ORF23	+	3	7068	7286	219	72	448.055	48.4	nonstructural protein NS4B
ORF25	+	3	8916	9029	114	37	366.252	46.49	RNA-dependent RNA polymerase NS5
ORF26	+	3	10035	10181	147	48	375.445	44.9	RNA-dependent RNA polymerase NS5

## Sheet: 3C
Supplementary Table S3C: Selected Riboseq and paired RNAseq samples' reads stats from GSE69602 dataset of Huh-7 cells, related to Figure 2c
sample	type	sample_description	DENV serotype	Depth	total reads
SRR2052914	riboseq	ER_12_h_infection	DENV2 (M29095.1)	1139.22	25629533
SRR2052916	riboseq	ER_24_h_infection	DENV2 (M29095.1)	2331.15	10070601
SRR2052918	riboseq	ER_40_h_infection	DENV2 (M29095.1)	8977.13	29456009
SRR2052926	riboseq	ER_12_h_infection	DENV2 (M29095.1)	379.319	6725451
SRR2052928	riboseq	ER_24_h_infection	DENV2 (M29095.1)	1399.71	5362879
SRR2052930	riboseq	ER_40_h_infection	DENV2 (M29095.1)	1827.21	5023844
SRR2052962	rnaseq	ER_12_h_infection	DENV2 (M29095.1)	36.3028	9143743
SRR2052964	rnaseq	ER_24_h_infection	DENV2 (M29095.1)	302.737	9720783
SRR2052966	rnaseq	ER_40_h_infection	DENV2 (M29095.1)	1361.36	10032942
SRR2052974	rnaseq	ER_12_h_infection	DENV2 (M29095.1)	113.117	7188629
SRR2052976	rnaseq	ER_24_h_infection	DENV2 (M29095.1)	1158.73	15790353
SRR2052978	rnaseq	ER_40_h_infection	DENV2 (M29095.1)	1034.45	12812459

## Sheet: 3D
Supplementary Table S3D: ORFs selected from Riboseq data overlapping with clinical RNAseq data, related to Figure 3a
ORFs	Strand	Frame	Start	Stop	Length (nt)	Length (aa)	RNAseq read_density	Riboseq_read_density	Overlapping with RNAseq
ORF1	+	1	97	10272	10176	3391	348.277	303.956	yes
ORF3	+	2	668	823	156	51	778.092	527.064	yes
ORF7	+	2	1469	1579	111	36	352.624	217.804
ORF14	+	2	3041	3133	93	30	187.996	139.533	yes
ORF16	+	2	4538	4630	93	30	303.224	283.571
ORF19	+	2	5522	5617	96	31	471.174	641.893	yes
ORF28	+	2	7898	8011	114	37	264.198	154.794
ORF30	+	2	8432	8533	102	33	360.59	86.4854	yes
ORF31	+	2	8813	8932	120	39	374.438	412.504	yes
ORF34	+	2	9614	9718	105	34	232.047	407.488	yes
ORF37	+	3	657	761	105	34	1042.61	661.163	yes
ORF39	+	3	1236	1424	189	62	439.173	328.39	yes
ORF43	+	3	2463	2573	111	36	386.831	358.566	yes
ORF48	+	3	3969	4082	114	37	173.027	210.059
ORF50	+	3	4491	4592	102	33	395.193	395.752
ORF51	+	3	4725	4871	147	48	270.287	250.068
ORF52	+	3	6660	6770	111	36	65.5699	48.5395
ORF53	+	3	7068	7286	219	72	178.07	183.261	yes
ORF55	+	3	7758	7901	144	47	435.723	421.703
ORF57	+	3	8916	9029	114	37	149.114	106.207	yes
ORF60	+	3	10035	10181	147	48	183.058	130.613	yes

## Sheet: 3E
Supplementary Table S3E: Ribotricer output for filtered iORFs overlapping between RNAseq (clinical) datasets, related to Figure 3B-G
ORF_ID	ORF ID (from 2B)	Frame	Strand	Start	Stop	Status	Phase_score	Read_count	Length (nt)	Valid_codons	Valid_codons_ratio	Read_density	Strand	Start_codon	Profile
M29095.1:97..10272_97_10272_10176	ORF1	1	+	97	10272	translating	0.0436552	3012643	10176	3312	0.976415	888.161	+	ATG	[2197, 3527, 120369, 570, 15597, 124, 39, 41, 9, 0, 1, 5, 13, 41, 1, 2, 0, 2, 0, 1, 1, 0, 1, 0, 3, 2, 137, 0, 0, 0, 0, 3, 0, 12, 0, 2, 0, 4, 2, 0, 0, 0, 0, 3, 2, 28, 0, 7, 9, 175, 1267, 6, 356, 57, 2776, 530, 184, 1049, 2417, 146, 26519, 1306, 2363, 14730, 1657, 11597, 241, 18908, 3674, 280, 68, 732, 68, 1504, 565, 170, 197, 703, 90, 1650, 71, 891, 473, 72, 121, 1231, 481, 62, 17, 222, 41, 3, 21,…	76, 132, 8, 148, 52, 892, 2542, 109, 41, 3, 0, 3, 1, 9, 38, 7, 3, 5, 1, 18, 5, 3, 22, 5, 55, 36, 5, 8, 8, 6, 13, 9, 28, 3, 14, 1, 235, 48, 1, 139, 13, 72, 739, 57, 1, 178, 1, 3, 0, 108, 12, 2, 64, 4, 0, 2, 4, 11, 0, 0, 4, 0, 0, 5, 0, 2, 58, 5, 1, 21, 0, 1, 62, 0, 5, 11, 36, 5, 3, 3, 2, 2, 1, 0, 0, 0, 19, 1, 14, 2, 23, 129, 67, 57, 0, 2, 47, 0, 0, 0, 0, 0, 0, 0, 3, 1, 0, 0, 73, 96, 97, 30, 1438, 3…
M29095.1:97..10272_10035_10178_144	ORF26	3	+	10035	10181	translating	0.161252	11223	144	47	0.979167	233.812	+	ATG	[0, 25, 9, 19, 29, 3, 0, 0, 1, 3, 1, 25, 35, 561, 26, 39, 471, 32, 2, 2, 1, 1, 6, 796, 119, 12, 1, 8, 11, 0, 4, 18, 29, 354, 361, 110, 27, 3, 42, 1, 34, 1, 0, 9, 0, 16, 155, 11, 9, 0, 17, 10, 0, 3, 4, 3, 12, 78, 41, 260, 22, 3, 12, 228, 8, 1, 0, 2, 4, 52, 367, 125, 37, 0, 65, 9, 0, 0, 5, 1, 0, 0, 5, 8, 55, 1, 0, 3, 2, 2, 8, 52, 355, 347, 37, 6, 515, 65, 15, 643, 279, 3, 66, 306, 198, 37, 12, 386,…
M29095.1:97..10272_7068_7283_216	ORF23	3	+	7068	7286	translating	0.209788	25320	216	71	0.986111	351.667	+	ATG	[191, 10, 0, 1, 0, 11, 0, 0, 1, 0, 0, 4, 4, 30, 14, 0, 1, 1, 0, 4, 60, 326, 11, 1, 1, 5, 64, 20, 7, 502, 333, 419, 0, 23, 21, 499, 14, 47, 28, 2, 52, 24, 66, 2, 0, 4, 19, 183, 1136, 104, 6, 3, 1, 1, 1, 4, 0, 29, 2, 78, 4, 64, 687, 10, 154, 336, 73, 303, 103, 35, 35, 14, 224, 19, 15, 0, 5, 14, 35, 198, 57, 13, 134, 729, 26, 215, 57, 4, 31, 16, 0, 10, 2, 60, 76, 13, 9, 33, 2, 7, 0, 1, 1, 117, 66, 0…
M29095.1:97..10272_657_758_102	ORF13	3	+	657	761	translating	0.234193	63705	102	33	0.970588	1873.68	+	ATG	[2, 0, 0, 1, 0, 9, 301, 23, 175, 15, 84, 1137, 45, 748, 94, 26, 1423, 235, 614, 550, 1785, 760, 79, 2455, 191, 6269, 1115, 147, 39, 12, 5, 1, 53, 1, 7, 161, 2, 32, 9, 19, 209, 824, 22, 39, 8, 88, 1075, 29, 7, 170, 187, 16, 257, 51, 1, 4, 0, 33, 56, 1249, 564, 104, 20, 32, 144, 150, 10, 695, 30, 89, 246, 17, 1210, 63, 916, 520, 335, 9027, 277, 31, 424, 151, 2852, 258, 97, 32, 2644, 2511, 58, 672, …
M29095.1:97..10272_8813_8929_117	ORF11	2	+	8813	8932	translating	0.208966	55015	117	39	1	1410.64	+	ATG	[264, 25, 58, 1843, 123, 8023, 29, 56, 332, 518, 251, 1582, 248, 83, 1555, 152, 15, 1238, 1756, 955, 747, 5564, 2970, 91, 112, 1735, 260, 146, 24, 3, 8, 16, 80, 1, 15, 163, 54, 163, 580, 36, 10, 75, 0, 88, 96, 4, 3, 101, 7, 2, 1, 7, 47, 12, 1, 1, 36, 13, 123, 604, 171, 10, 539, 40, 15, 781, 56, 12, 69, 391, 117, 40, 2, 188, 25, 2185, 88, 2776, 219, 91, 23, 869, 238, 12, 1121, 38, 2113, 50, 1434, …
M29095.1:97..10272_9614_9715_102	ORF12	2	+	9614	9718	translating	0.176819	32498	102	33	0.970588	955.824	+	ATG	[8, 2, 54, 1, 122, 119, 11, 7, 92, 43, 0, 212, 92, 1, 1, 7, 7, 39, 11, 1, 35, 726, 364, 7, 208, 14, 3, 129, 11, 29, 296, 50, 10, 31, 149, 12, 4, 60, 1348, 91, 24, 20, 10, 448, 178, 2844, 1203, 2521, 415, 15, 341, 25, 91, 69, 544, 7561, 1226, 149, 1266, 127, 3537, 318, 259, 1714, 2, 10, 4, 23, 384, 48, 8, 43, 2, 15, 336, 42, 4, 307, 5, 388, 229, 381, 101, 16, 11, 282, 0, 11, 343, 14, 17, 1, 19, 0,…
M29095.1:97..10272_5927_6004_78	ORF7	2	+	5921	6007	translating	0.286211	142436	78	25	0.961538	5478.31	+	ATG	[0, 1, 9, 6, 0, 16, 53, 17, 43, 75, 186, 1460, 337, 172, 22, 44, 27, 1162, 29, 20, 1684, 40, 8, 485, 31, 451, 670, 9348, 127, 3162, 6843, 886, 1897, 48, 139, 269, 1861, 13640, 4018, 1869, 253, 4861, 1387, 53, 1174, 5944, 19356, 7346, 1216, 1541, 592, 67, 1034, 2872, 1074, 6281, 20296, 8139, 465, 6780, 247, 65, 13, 0, 181, 7, 0, 14, 0, 0, 15, 0, 0, 0, 0, 1, 0, 7]
M29095.1:97..10272_8432_8551_120	ORF10	2	+	8432	8533	translating	0.161417	20071	120	38	0.95	501.775	+	ATG	[0, 2, 58, 5, 1, 21, 0, 1, 62, 0, 5, 11, 36, 5, 3, 3, 2, 2, 1, 0, 0, 0, 19, 1, 14, 2, 23, 129, 67, 57, 0, 2, 47, 0, 0, 0, 0, 0, 0, 0, 3, 1, 0, 0, 73, 96, 97, 30, 1438, 301, 11, 55, 10, 524, 71, 10, 0, 51, 21, 57, 47, 57, 5, 178, 4, 95, 417, 67, 2, 87, 4, 0, 0, 62, 4, 0, 0, 4, 0, 44, 2, 0, 4, 9, 164, 4, 37, 2, 81, 317, 12, 104, 5, 11, 0, 171, 244, 3587, 1479, 52, 1580, 31, 690, 361, 6, 13, 6, 86, …
M29095.1:97..10272_5522_5614_93	ORF6	2	+	5522	5617	translating	0.136613	76846	93	30	0.967742	2478.9	+	ATG	[15, 0, 17, 165, 201, 21, 185, 2779, 114, 671, 893, 43, 659, 439, 50, 621, 107, 593, 10186, 121, 1586, 4864, 212, 22612, 25, 600, 40, 240, 160, 1312, 96, 1392, 93, 132, 1737, 5120, 2119, 240, 1130, 132, 212, 11, 2, 2, 8, 11, 209, 52, 4, 152, 7, 219, 330, 4156, 872, 265, 45, 159, 722, 72, 4, 22, 516, 11, 7, 78, 1573, 230, 18, 1471, 393, 220, 92, 234, 17, 30, 4, 74, 1956, 44, 9, 522, 16, 1, 1, 4, 6…
M29095.1:97..10272_668_820_153	ORF2	2	+	668	823	translating	0.186555	72010	153	50	0.980392	1411.96	+	ATG	[1137, 45, 748, 94, 26, 1423, 235, 614, 550, 1785, 760, 79, 2455, 191, 6269, 1115, 147, 39, 12, 5, 1, 53, 1, 7, 161, 2, 32, 9, 19, 209, 824, 22, 39, 8, 88, 1075, 29, 7, 170, 187, 16, 257, 51, 1, 4, 0, 33, 56, 1249, 564, 104, 20, 32, 144, 150, 10, 695, 30, 89, 246, 17, 1210, 63, 916, 520, 335, 9027, 277, 31, 424, 151, 2852, 258, 97, 32, 2644, 2511, 58, 672, 1199, 139, 43, 3017, 146, 5563, 504, 26,…
