# Supplementary material for: Suboptimal dengue genome leverages non-canonical translation mechanisms
Source: iScience. 2025 Apr 15;28(5):112428. doi: 10.1016/j.isci.2025.112428 (PMC12245444; doi:10.1016/j.isci.2025.112428)
Supplement: Table S4. Analysis of high binding sites in predicted small internal ORFs, related to Figure 4 [file mmc3.xlsx]

## Sheet: 4A
Supplementary Table S4A: Number of high binding sites in the predicted small internal ORFs (iORFs) with MHC-I HLA type using NetMHC-I, related to Figure 4d.
HLA type	ORF1	ORF10	ORF11	ORF12	ORF13	ORF2	ORF23	ORF26	ORF6	ORF7	Grand Total
HLA-A6823	79	0	0	2	0	0	1	0	0	3	85
HLA-B1517	78	0	0	1	0	0	1	0	1	2	83
HLA-A3207	67	1	0	1	0	3	2	1	0	2	77
HLA-B2720	67	2	1	0	1	1	1	3	0	0	76
HLA-B0803	72	1	0	0	0	0	1	0	0	1	75
HLA-C0401	69	0	1	0	1	1	0	1	1	0	74
HLA-B1402	65	2	0	1	2	0	2	1	0	0	73
HLA-C0701	61	0	1	0	1	1	2	3	1	2	72
HLA-B4801	70	0	0	0	0	1	0	1	0	0	72
HLA-A0211	68	0	1	0	0	1	0	0	1	1	72
HLA-B0802	64	1	0	0	1	0	2	1	2	1	72
HLA-A0250	66	0	1	0	0	2	0	1	0	1	71
HLA-B1509	60	3	1	1	0	1	3	1	0	0	70
HLA-B3901	63	0	0	1	0	1	2	2	0	1	70
HLA-C1502	67	0	0	0	0	0	1	0	0	2	70
HLA-A3201	65	0	0	1	0	0	1	1	0	1	69
HLA-C0602	59	0	1	0	1	0	2	3	1	1	68
HLA-B4013	59	0	0	1	0	3	1	1	0	2	67
HLA-A6901	66	0	0	0	0	0	0	0	0	1	67
HLA-C1402	64	1	0	0	0	0	1	0	0	0	66
HLA-A0216	63	0	0	0	0	0	0	1	0	1	65
HLA-B8301	59	0	0	1	0	1	3	1	0	0	65
HLA-A3215	54	0	0	1	0	3	1	1	0	4	64
HLA-A2602	56	0	1	1	0	0	0	0	0	2	60
HLA-A2603	56	0	0	0	0	0	2	0	0	2	60
HLA-A0212	55	0	1	0	0	0	0	0	1	2	59
HLA-A0219	57	0	0	0	0	0	0	0	0	1	58
HLA-B5801	53	0	0	0	0	0	1	0	1	2	57
HLA-B1502	49	0	0	1	0	2	2	2	0	0	56
HLA-A2403	53	0	0	0	0	2	0	0	1	0	56
HLA-C0702	48	2	0	1	0	2	0	1	0	1	55
HLA-A6601	47	0	0	2	1	1	0	0	0	2	53
HLA-B1503	51	0	0	0	0	1	1	0	0	0	53
HLA-A3001	41	2	2	0	2	0	2	1	1	1	52
HLA-A3301	45	1	0	0	2	1	1	0	1	0	51
HLA-B7301	42	1	0	0	0	3	2	2	1	0	51
HLA-C1203	48	0	0	1	0	0	0	1	0	1	51
HLA-A3101	42	2	0	0	2	0	2	1	0	1	50
HLA-B5701	43	0	0	0	0	0	1	0	0	3	47
HLA-A2501	43	0	0	1	0	0	0	0	0	2	46
HLA-B5301	42	0	0	1	0	0	1	0	0	1	45
HLA-A6801	42	1	0	0	0	0	1	0	0	0	44
HLA-B3501	43	0	0	1	0	0	0	0	0	0	44
HLA-C0303	42	1	0	0	0	0	1	0	0	0	44
HLA-C0501	43	0	0	0	0	0	0	0	1	0	44
HLA-B4201	37	0	0	1	0	2	2	0	0	0	42
HLA-A0206	39	0	0	0	0	0	0	0	0	1	40
HLA-A6802	40	0	0	0	0	0	0	0	0	0	40
HLA-B4002	38	0	0	0	0	1	0	0	0	0	39
HLA-A0217	36	0	0	1	0	0	0	0	0	1	38
HLA-E0101	34	1	0	0	0	0	2	0	1	0	38
HLA-C0802	36	0	0	0	0	0	0	1	0	0	37
HLA-A8001	36	0	0	0	0	0	1	0	0	0	37
HLA-A0203	34	0	1	0	0	0	0	0	1	0	36
HLA-B4403	34	0	0	0	0	1	0	0	0	1	36
HLA-A1101	32	1	1	0	0	0	1	0	0	0	35
HLA-B4402	34	0	0	0	0	0	0	0	0	1	35
HLA-B0801	32	1	0	1	0	0	0	0	1	0	35
HLA-B4001	33	0	0	0	0	1	0	0	0	0	34
HLA-A0205	32	0	1	0	0	0	0	0	0	0	33
HLA-A0301	29	1	2	0	0	0	0	0	0	1	33
HLA-A0201	29	0	0	0	0	0	0	0	0	1	30
HLA-B0702	25	0	0	1	0	1	2	0	0	0	29
HLA-A0202	27	0	0	0	0	0	0	0	1	0	28
HLA-B2705	26	0	0	0	1	0	0	0	0	0	27
HLA-B4501	27	0	0	0	0	0	0	0	0	0	27
HLA-B3503	25	0	0	1	0	0	0	0	0	0	26
HLA-B1801	24	0	0	0	0	1	0	0	0	0	25
HLA-B4601	25	0	0	0	0	0	0	0	0	0	25
HLA-A2601	23	0	0	1	0	0	1	0	0	0	25
HLA-B5101	22	0	0	1	0	0	1	0	0	0	24
HLA-B5802	21	0	0	0	0	0	0	0	0	1	22
HLA-B1501	20	0	0	0	0	0	1	0	0	0	21
HLA-B3801	16	0	0	1	0	2	0	0	0	0	19
HLA-B5401	18	0	0	1	0	0	0	0	0	0	19
HLA-A2301	17	0	0	0	0	0	0	0	0	1	18
HLA-A2902	14	0	0	0	0	0	1	0	0	1	16
HLA-A2402	15	0	0	0	0	0	0	0	0	0	15
HLA-A3002	15	0	0	0	0	0	0	0	0	0	15
HLA-A0207	14	0	0	0	0	0	0	0	0	0	14
HLA-A0101	14	0	0	0	0	0	0	0	0	0	14
Grand Total	3519	25	16	29	15	40	56	32	18	56	3806

## Sheet: 4B
Supplementary Table S4B: Number of high binding sites in the predicted small internal ORFs (iORFs) with MHC-II HLA type using NetMHC-II, related to Figure 4d
Allele	ORF1	ORF7	ORF6	ORF23	ORF25	ORF14	ORF13	ORF10	ORF2	ORF16	ORF4	ORF26	ORF11	ORF12	Grand Total
HLA-DQA10601-DQB10402	217	2	0	4	6	0	0	5	5	0	0	0	0	0	239
HLA-DQA10201-DQB10402	183	0	0	0	1	0	0	0	0	0	0	0	0	0	184
HLA-DQA10303-DQB10402	156	7	0	4	7	0	3	0	0	2	0	0	0	0	179
DRB1_1301	156	3	0	0	0	8	7	3	0	0	0	0	1	0	178
DRB4_0103	152	0	0	0	1	8	7	5	0	0	3	0	0	0	176
HLA-DQA10501-DQB10402	144	5	2	7	3	0	0	0	0	0	0	0	0	0	161
DRB1_1101	140	1	0	0	0	0	0	0	0	0	0	0	0	0	141
DRB1_0802	131	6	0	4	0	0	0	0	0	0	0	0	0	0	141
HLA-DQA10201-DQB10303	136	0	0	0	3	0	0	0	0	0	1	0	0	0	140
DRB1_0801	105	7	5	0	0	5	0	0	0	3	0	0	0	0	125
HLA-DQA10201-DQB10301	121	0	0	0	0	0	0	0	0	0	0	0	0	0	121
HLA-DQA10102-DQB10501	121	0	0	0	0	0	0	0	0	0	0	0	0	0	121
HLA-DQA10501-DQB10303	114	0	0	4	0	0	0	0	0	0	0	0	0	0	118
DRB1_0401	113	1	0	0	0	2	0	0	0	0	0	0	0	0	116
DRB5_0101	98	4	0	0	0	0	0	0	0	0	0	0	0	0	102
HLA-DQA10102-DQB10602	83	0	4	0	6	0	0	0	0	0	0	3	0	0	96
HLA-DQA10103-DQB10603	85	0	0	0	0	0	0	0	0	0	0	0	0	0	85
HLA-DPA10103-DPB10301	82	0	0	0	0	0	0	1	0	0	0	0	0	0	83
DRB1_0701	78	0	0	0	2	0	0	0	0	0	0	0	0	0	80
DRB1_0301	76	0	0	0	0	0	0	0	0	0	0	0	0	0	76
HLA-DPA10201-DPB11401	72	0	0	0	0	0	0	0	0	0	0	0	0	0	72
DRB1_0404	72	0	0	0	0	0	0	0	0	0	0	0	0	0	72
DRB1_0901	70	0	0	0	1	0	0	0	0	0	0	0	0	0	71
HLA-DQA10501-DQB10302	69	0	0	0	0	0	0	0	0	0	0	0	0	0	69
DRB1_0403	67	0	0	1	0	0	0	0	0	0	0	0	0	0	68
DRB3_0301	65	0	0	0	0	0	0	0	0	0	0	0	0	0	65
DRB1_0103	61	0	3	0	0	0	0	0	0	0	0	0	1	0	65
DRB1_0402	62	0	2	0	0	0	0	0	0	0	0	0	0	0	64
HLA-DPA10103-DPB10402	53	4	0	0	0	2	0	0	4	0	0	0	0	0	63
DRB1_1302	62	0	0	0	0	0	0	0	0	0	0	0	0	0	62
HLA-DQA10301-DQB10302	60	0	0	0	0	0	0	0	0	0	0	0	0	0	60
HLA-DQA10301-DQB10301	58	0	0	0	0	0	0	0	0	0	0	0	0	0	58
DRB1_1001	44	6	0	5	0	0	0	0	0	0	0	0	0	0	55
HLA-DQA10401-DQB10402	54	0	0	0	0	0	0	0	0	0	0	0	0	0	54
HLA-DQA10501-DQB10301	50	0	0	0	0	0	0	0	0	0	0	0	0	0	50
HLA-DQA10201-DQB10202	50	0	0	0	0	0	0	0	0	0	0	0	0	0	50
DRB1_0405	37	0	5	6	0	0	0	0	0	0	0	0	0	0	48
DRB3_0202	45	0	0	0	0	0	0	0	0	0	0	0	0	0	45
DRB1_1501	38	0	6	0	0	0	0	0	0	0	0	0	0	0	44
DRB3_0101	42	0	0	0	0	0	0	0	0	0	0	0	0	0	42
DRB4_0101	41	0	0	0	0	0	0	0	0	0	0	0	0	0	41
DRB1_1201	34	0	6	0	0	0	0	0	0	0	0	0	0	0	40
DRB1_0101	32	6	0	0	0	0	0	0	0	0	0	0	0	0	38
HLA-DPA10301-DPB10402	35	0	0	0	1	0	0	0	0	0	0	0	0	0	36
HLA-DPA10103-DPB10401	36	0	0	0	0	0	0	0	0	0	0	0	0	0	36
HLA-DQA10102-DQB10502	33	0	0	0	0	0	0	0	1	0	0	0	0	0	34
HLA-DQA10501-DQB10201	33	0	0	0	0	0	0	0	0	0	0	0	0	0	33
HLA-DPA10201-DPB10501	31	0	0	0	0	0	0	0	0	0	0	0	0	0	31
HLA-DPA10103-DPB10601	31	0	0	0	0	0	0	0	0	0	0	0	0	0	31
HLA-DPA10103-DPB10201	28	0	0	0	1	0	0	0	0	0	0	0	0	0	29
HLA-DQA10104-DQB10503	28	0	0	0	0	0	0	0	0	0	0	0	0	0	28
DRB1_1602	23	0	4	0	0	0	0	0	0	0	0	0	0	0	27
HLA-DPA10201-DPB10101	27	0	0	0	0	0	0	0	0	0	0	0	0	0	27
HLA-DQA10101-DQB10501	26	0	0	0	0	0	0	0	0	0	0	0	0	0	26
Grand Total	4060	52	37	35	32	25	17	14	10	5	4	3	2	0	4296
